# Supplementary material for: The Antimicrobial Properties of Modified Pharmaceutical Bentonite with Zinc and Copper
Source: Pharmaceutics. 2021 Aug 2;13(8):1190. doi: 10.3390/pharmaceutics13081190 (PMC8399475; doi:10.3390/pharmaceutics13081190)
Supplement: Supplementary file 1 [file pharmaceutics-13-01190-s001.zip]

Archive with 1 entries (1 files):
- pharmaceutics-1303924-supplementary.pdf
